# Supplementary material for: Supramolecular Optimization of Sensory Function of a Hemicurcuminoid through Its Incorporation into Phospholipid and Polymeric Polydiacetylenic Vesicles: Experimental and Computational Insight
Source: Polymers (Basel). 2023 Jan 31;15(3):714. doi: 10.3390/polym15030714 (PMC9920781; doi:10.3390/polym15030714)
Supplement: Supplementary file 1 [file polymers-15-00714-s001.zip]

Archive with 1 entries (1 files):
- polymers-2123070-supplementary.pdf
